# Supplementary material for: Staphylococcus aureus ST398 gene expression profiling during ex vivo colonization of porcine nasal epithelium
Source: BMC Genomics. 2014 Oct 20;15(1):915. doi: 10.1186/1471-2164-15-915 (PMC4210494; doi:10.1186/1471-2164-15-915)
Supplement: Supplementary file 1 — Additional file 1: Table S2: Changes in the MRSA S0462 transcriptome during ex vivo colonization. Microarray results are presented as the mean linear fold-change from six separate experiments. Only transcripts with significant fold-change (p value < 0.05 -fold change in transcriptome) are included. The results are expressed as the average linear fold-change in transcript during ex vivo colonization compared to t = 0. (XLS 30 KB) [file 12864_2014_6602_MOESM1_ESM.xls]

## Sheet: Sheet1
Additional file 1: Table S2. Changes in the MRSA S0462 transcriptome during ex vivo colonization
Gene IDs	symbol	Description / function	t30/T0	t60/t0	t90/t0	t180/t0
Genes that show biologically relevant changes in regulation
SAPIG0004	recF	DNA replication and repair protein recF	1.2	2.42	1.82	1.58
SAPIG0006	gyrA	DNA gyrase, A subunit	1.54	2.55	1.65	1.97
SAPIG0151	tet38	MFS family major facilitator transporter, tetracycline:cation symporter	-4.13	-3.91	-4.67	-3.86
SAPIG0153	deoB	phosphopentomutase	-3.08	-2.39	-2.41	-2.28
SAPIG0166	capD	polysaccharide biosynthesis protein CapD	-5.46	-5.52	-5.3	-3.44
SAPIG0167	galE2	UDP-glucose 4-epimerase	-4.74	-5.15	-5.86	-4.42
SAPIG0168	cap5F	capsular polysaccharide biosynthesis protein Cap5F	-4.87	-5.32	-5.36	-4.36
SAPIG0169		UDP-N-acetylglucosamine 2-epimerase	-3.59	-4.46	-4.47	-4.39
SAPIG0171	cap5I	capsular polysaccharide biosynthesis protein Cap5I	-3.16	-3.08	-3.63	-3.54
SAPIG0175	cap5M	capsular polysaccharide biosynthesis galactosyltransferase Cap5M	-2.24	-2.54	-5.01	-4.36
SAPIG0181		putative aldehyde dehydrogenase AldA	-8.9	-7.17	-4.05	-3.74
SAPIG0208		conserved hypothetical protein	-9.85	-12.25	-6.35	-4.99
SAPIG0210	sacX	PTS system EIIBC component SAR0193	-9.16	-8.88	-7.91	-4.62
SAPIG0211		rpiR family transcriptional regulator	-15.64	-17.18	-9.95	-7.27
SAPIG0228	mviM	NADH-dependent dehydrogenase	-2.74	-2.93	-2.25	-2.63
SAPIG0235	pflB	formate acetyltransferase	-2.72	-4.03	-1.8	-1.22
SAPIG0236	pflA	pyruvate formate-lyase 1-activating enzyme	-3.6	-7.36	-1.52	0.87
SAPIG0243	acx4	acyl-CoA dehydrogenase	-11.12	-9.21	-6.98	-11.34
SAPIG0244	menE2	acyl-CoA synthetase	-18.6	-15.44	-12.34	-20.35
SAPIG0249		marR family transcriptional regulator	-1.29	1.51	2.65	3.83
SAPIG0252		L-lactate dehydrogenase	-3.78	-7.43	-1.35	1.5
SAPIG0276	lrgB	antiholin-like protein LrgB	-2.75	-2.69	-1.77	-1.57
SAPIG0278		gntR family transcriptional regulator	1.56	2.61	1.66	1.88
SAPIG0279		putative PTS transport system protein	1.98	3.74	3.53	4.07
SAPIG0280	bglA	6-phospho-beta-glucosidase	1.54	3.87	2.63	2.11
SAPIG0306		lipoprotein, putative	-2.13	-3.03	-2.4	-1.71
SAPIG0327		putative sodium/glucose cotransporter	-6.63	-8.43	-6.87	-5.92
SAPIG0328	nanA	N-acetylneuraminate lyase	-3	-3.09	-2.06	-2.31
SAPIG0410	sgaT	PTS family porter component IIC	-3.54	-3.02	-2.86	-3.2
SAPIG0411	sgaB2	PTS family porter component IIB	-25.29	-25.39	-15.21	-20.99
SAPIG0412	pts34A	PTS family porter component IIA	-15.07	-20.01	-14.69	-12.73
SAPIG0413		transcriptional antiterminator, BglG family / PTS system, mannitol/fructose-specific IIA component	-8.45	-8.32	-7.81	-8.48
SAPIG0458	ahpF	alkyl hydroperoxide reductase, F subunit	1.54	2.32	1.88	2.07
SAPIG0463	ahpC	peroxiredoxin	2.18	3.28	2.12	1.96
SAPIG0469		conserved hypothetical protein	1.65	3.48	2.95	3.02
SAPIG0471	int	integrase	4.44	11.68	11.96	15.94
SAPIG0473		conserved hypothetical protein	1.79	5.06	4.43	6.86
SAPIG0475		hypothetical protein	1.76	2.69	2.72	3.6
SAPIG0477	ri06	saPI1 ORF18-like protein	1.8	2.36	1.75	1.85
SAPIG0479		pathogenicity island protein	1.3	2.67	2.03	2.03
SAPIG0481		conserved hypothetical protein	1.56	2.18	1.61	1.63
SAPIG0483	add	adenosine deaminase	3.24	2.48	2.37	1.6
SAPIG0536	vwbp	von Willebrand binding protein	1.51	2.98	1.81	1.38
SAPIG0547	gltC	transcriptional activator of glutamate synthase operon	1.65	2.5	1.57	2.08
SAPIG0560	veg	protein veg	1.74	4.35	3.28	3.29
SAPIG0561	ispE	4-(cytidine 5'-diphospho)-2-C-methyl-D-erythritol kinase	1.74	2.15	1.72	1.64
SAPIG0597	ctsR	transcriptional regulator CtsR	2.38	5.41	4.31	3.5
SAPIG0598		conserved hypothetical protein	2.79	4.83	4.36	3.72
SAPIG0599		putative ATP:guanido phosphotransferase LL3_00087	3.2	5.76	4.44	4.4
SAPIG0600	clpC	ATP-dependent Clp protease ATP-binding subunit ClpC	2.87	5.23	3.85	3.62
SAPIG0604	cysE	serine O-acetyltransferase	-2.88	-4.31	-2.31	-1.84
SAPIG0608		conserved hypothetical protein	-2.63	-2.83	-2.29	-1.7
SAPIG0612	rplK	ribosomal protein L11	2.82	3.67	2.06	2.19
SAPIG0613	rplA	ribosomal protein L1	2.95	4.65	2.61	2.7
SAPIG0628		conserved hypothetical protein	-3.34	-2.7	-2.56	-2.7
SAPIG0644	nagB	glucosamine-6-phosphate deaminase	-3.21	-2.93	-2.19	-1.91
SAPIG0658		amino acid transporter	-1.48	-2.15	-1.76	-2.35
SAPIG0662	pta	phosphate acetyltransferase	-1.79	-2.24	-1.6	-1.62
SAPIG0668	merA	pyridine nucleotide-disulfide oxidoreductase	1.25	2.09	1.14	1.41
SAPIG0701		phage integrase	1.68	2.16	1.25	1.04
SAPIG0702		putative antiporter subunit mnhA2	2.91	4.13	2.09	1.6
SAPIG0703		putative antiporter subunit mnhB2	3.8	4.39	2.74	1.64
SAPIG0704		putative antiporter subunit mnhC2	4.75	7.51	5.12	2.73
SAPIG0705		putative monovalent cation/H+ antiporter subunit D	4.7	6.08	3.74	2.22
SAPIG0706		putative antiporter subunit mnhE2	3.8	4.57	2.39	1.84
SAPIG0707		putative antiporter subunit mnhF2	3.62	5.57	3.36	1.95
SAPIG0708		putative antiporter subunit mnhG2	3.5	6.52	2.87	2.15
SAPIG0729	dhaL	dihydroxyacetone kinase, L subunit	-4.87	-4.05	-2.56	-2.2
SAPIG0796	ltaS	lipoteichoic acid synthase	1.53	2.38	1.61	1.71
SAPIG0807	nrdI	nrdI protein	-3.38	-4.4	-1.49	-1.48
SAPIG0808		ribonucleoside-diphosphate reductase, alpha subunit	-2.32	-2.95	-1.58	-1.55
SAPIG0829	secA	preprotein translocase, SecA subunit	1.13	2.07	1.46	1.43
SAPIG0838		putative acetyltransferase SAR0816	-3.03	-3.44	-2.83	-1.85
SAPIG0846	clpP	ATP-dependent Clp endopeptidase, proteolytic subunit ClpP	2.05	5.78	2.86	3.11
SAPIG0850	gapR	central glycolytic gene regulator	3.11	3.41	1.92	1.74
SAPIG0852	pgk	phosphoglycerate kinase	2.21	2.74	2.63	2.46
SAPIG0899	csd	cysteine desulfurase	1.79	2.42	1.63	1.52
SAPIG0901	sufB	feS assembly protein SufB	1.45	2.28	1.4	1.24
SAPIG0919	nifU	nitrogen fixation	1.66	3.24	1.82	1.34
SAPIG0957	tetM	GTP-binding domain protein	2.56	4.2	2.97	2.85
SAPIG0974	clpB	ATP-dependent chaperone protein ClpB	4.05	5.76	4.23	3.15
SAPIG0982	oppB	oligopeptide transport system permease protein	-2.86	-3.66	-1.95	-1.17
SAPIG0984	oppD	oligopeptide ABC superfamily ATP binding cassette transporter, ABC protein	-2.13	-2.61	-1.45	-1.31
SAPIG0986	oppA	oligopeptide ABC superfamily ATP binding cassette transporter, binding protein	-2.09	-2.41	-2	-1.9
SAPIG1006	fabI	enoyl-[acyl-carrier-protein] reductase [NADPH]	-1.87	-2.11	-2.02	-1.47
SAPIG1056	qoxC	cytochrome aa3 quinol oxidase, subunit III	-2.51	-3.92	-1.89	-1.54
SAPIG1057	qoxB	cytochrome aa3 quinol oxidase, subunit I	-2.18	-4.31	-1.62	-1.41
SAPIG1058	qoxA	cytochrome aa3 quinol oxidase, subunit II	-3.26	-3.79	-1.65	-1.33
SAPIG1145	murI	glutamate racemase	-2.8	-2.77	-3.1	-2.84
SAPIG1158	hla	alpha-hemolysin	-5.2	-5.74	-4.84	-3.31
SAPIG1223	rpmB	ribosomal protein L28	-0.43	-0.25	-0.64	-0.64
SAPIG1242		putative membrane protein YfhO	-2.24	-2.28	-2.53	-2.43
SAPIG1302	glpK	glycerol kinase	-4.04	-4.32	-3.26	-3.64
SAPIG1303	glpD	aerobic glycerol-3-phosphate dehydrogenase	-5.84	-4.7	-3.97	-3.53
SAPIG1311	glnA	glutamine synthetase, type I	1.71	1.82	3.2	4.17
SAPIG1369	trpG	anthranilate synthase component II	-3.07	-2.28	-2.25	-1.99
SAPIG1370	trpD	anthranilate phosphoribosyltransferase	-4.53	-5.39	-2.77	-2.31
SAPIG1371	trpC	indole-3-glycerol phosphate synthase	-8.25	-8.52	-3.74	-3.15
SAPIG1372	trpF	N-(5'-phosphoribosyl)anthranilate isomerase	-4.76	-4.56	-2.65	-2.39
SAPIG1373	trpB	tryptophan synthase, beta subunit	-4.6	-4.28	-2.51	-2.81
SAPIG1414	sucB	dihydrolipoyllysine-residue succinyltransferase, E2 component of oxoglutarate dehydrogenase (succinyl-transferring) complex	-3.81	-2.91	-2.79	-2.57
SAPIG1427	folA	dihydrofolate reductase	-2.08	-2.1	-1.89	-2.08
SAPIG1446		conserved hypothetical protein	-4.07	-4.2	-2.76	-2.42
SAPIG1601		putative glycine dehydrogenase [decarboxylating] subunit 1	-1.81	-2.08	-2.42	-2.09
SAPIG1642		conserved hypothetical protein	1.63	2.02	1.51	1.21
SAPIG1644	prmA	ribosomal protein L11 methyltransferase	2.88	5.17	3.26	3.25
SAPIG1645	dnaJ	chaperone protein DnaJ	4.31	5.91	4.3	3.39
SAPIG1646	dnaK	chaperone protein DnaK	3.85	5.22	5.01	3.48
SAPIG1647	grpE	protein grpE	3.76	6.47	4.4	4.63
SAPIG1648	hrcA	heat-inducible transcription repressor HrcA	3.44	8.37	6.63	6.69
SAPIG1713		conserved hypothetical protein	2.66	5.02	3.04	2.95
SAPIG1787	acuC	acetoin utilization protein AcuC	-5.64	-5.31	-4.48	-3.98
SAPIG1818	fadM	proline dehydrogenase 1	-10.7	-10.56	-4.59	-4.92
SAPIG1907	prsA	foldase protein prsA	2	2.51	2.24	1.99
SAPIG1986	ftnA	ferritin	1.52	2.94	1.74	2.99
SAPIG1987	dnaQ	DNA-directed DNA polymerase III epsilon subunit	1.08	2.17	1.4	1.87
SAPIG2003	scpA	staphopain A	4.21	11.47	5.86	5.54
SAPIG2004	scpB	staphostatin A	4.02	3.43	2.88	2.2
SAPIG2066	groL	chaperonin GroL	4.54	6.37	5.35	2.9
SAPIG2067	groS	10 kDa chaperonin	2.54	2.83	2.02	1.57
SAPIG2072	hld	delta-hemolysin domain protein	-3.75	-4.53	1.16	1.23
SAPIG2073	agrB	agrB protein	-5.65	-6.53	-2.11	-2.14
SAPIG2075	agrC	accessory gene regulator C	-3.54	-6.85	-2.7	-1.42
SAPIG2076	agrA	accessory gene regulator protein A	-3.08	-4.2	-2.05	-1.58
SAPIG2141	fabZ	beta-hydroxyacyl-(acyl-carrier-protein) dehydratase FabZ	2.43	3.53	1.92	1.57
SAPIG2165	yodB	yodB	2.71	2.94	2.12	3.11
SAPIG2181	dps1	DNA protection during starvation protein 1	1.77	6.55	4.09	7.57
SAPIG2191		conserved hypothetical protein	2.99	6.5	3.85	4.39
SAPIG2210	mtlA	PTS system mannitol-specific EIICB component	-2.28	-2.03	-1.79	-1.66
SAPIG2213	mtlF	mannitol-specific phosphotransferase enzyme IIA component	-2.37	-2.02	-2.6	-1.67
SAPIG2278	rpsK	30S ribosomal protein S11	2.25	2.86	1.66	1.73
SAPIG2317		permease of the major facilitator superfamily	2.46	3.17	2.19	2.73
SAPIG2362	suhB	inositol monophosphatase	-2.01	-2.13	-1.83	-1.81
SAPIG2498	fni	isopentenyl-diphosphate delta-isomerase, type 2	1.14	1.24	1.41	2.47
SAPIG2499	corA	magnesium and cobalt transport protein CorA	1.05	1.95	1.94	2.89
SAPIG2534		conserved hypothetical protein	-3.16	-2.38	-1.51	-1.34
SAPIG2546	scrFIAM	modification methylase ScrFIA	2.29	3.37	2.58	3.07
SAPIG2556	gntK	gluconate kinase	0.54	0.47	0.9	1.12
SAPIG2598	clpC	ATP-dependent Clp protease, ATP-binding subunit	-1.56	-2.16	-1.41	-1.61
SAPIG2605		putative delta-1-pyrroline-5-carboxylate dehydrogenase	-4.6	-4.1	-3.17	-3.14
SAPIG2614	crtQ	4,4'-diaponeurosporenoate glycosyltransferase	-2.43	-2.68	-2.61	-2.56
SAPIG2660	betB	betaine aldehyde dehydrogenase	1.5	1.8	2.3	2.86
SAPIG2674	graR	response regulator	-3.06	-3.79	-2.77	-2.39
SAPIG2683	arcD	arginine-ornithine antiporter	-3.09	-2.92	-3.59	-4.94
SAPIG2697	gtfB	accessory Sec system glycosyltransferase GtfB	-2.04	-2.05	-2.13	-1.76
SAPIG2698	gtfA	accessory Sec system glycosylation protein GtfA	-2.41	-2.55	-2.6	-2.29
SAPIG2714		putative capsule synthesis protein	1.22	2.27	1.58	1.09
SAPIG2741	citT	DASS family divalent anion:sodium (Na+) symporter	-2.03	-2.33	-2.02	-1.79
genes that do not show biologically relevant changes in regulation
SAPIG0005	gyrB	DNA gyrase, B subunit	1.31	1.87	1.46	1.77
SAPIG0150	deoD	purine nucleoside phosphorylase	-1.69	-1.75	-1.41	-1.54
SAPIG0173	cap5K	capsular polysaccharide biosynthesis protein Cap5K	-1.56	-1.72	-1.83	-1.84
SAPIG0221	azoR	FMN-dependent NADH-azoreductase	1.24	1.89	1.58	1.69
SAPIG0453		putative phosphoglycerate mutase	1.74	1.97	1.27	1.23
SAPIG0605	cysS	cysteine--tRNA ligase	-1.71	-1.64	-1.56	-1.38
SAPIG0607	rlmB	trmH family tRNA/rRNA methyltransferase	-1.91	-1.93	-1.62	-1.51
SAPIG0666		phosphomevalonate kinase	1.45	1.92	1.01	1.06
SAPIG0693		hydrolase	-1.47	-1.58	-1.21	-1.21
SAPIG1291		putative pyruvate flavodoxin/ferredoxin oxidoreductase	-1.72	-1.89	-1.65	-1.25
SAPIG1410	norD	nitric oxide reductase activation protein NorD	1.16	1.41	1.16	1.30
SAPIG1627	dnaG	DNA primase	1.35	1.84	1.28	1.57
SAPIG1636	phoH	phosphate starvation-inducible ATPase	-1.47	-1.89	-1.84	-1.57
SAPIG1750	cycA2	APC family amino acid-polyamine-organocation transporter	-1.68	-1.59	-1.28	-1.16
SAPIG1844	menE	O-succinylbenzoate-CoA ligase	-1.71	-1.44	-1.47	-1.42
SAPIG1909		DNA double-strand break repair ATPase	-1.42	-1.44	-1.29	-1.22
SAPIG2055	gntR	transcriptional regulator, gntR family	1.19	1.75	1.09	1.09
SAPIG2615	crtI	phytoene desaturase	-1.91	-1.87	-1.79	-1.60
Microarray results are presented as the mean linear fold-change from six separate experiments. Only transcripts with significant fold-change (p value<0.05 -fold change in transcriptome) are included. The results are expressed as the average linear fold-ch
